# Supplementary material for: Physical Activity Interventions for Mental Health Among Youth in South Africa: A Scoping Review
Source: Int J Environ Res Public Health. 2026 Feb 14;23(2):243. doi: 10.3390/ijerph23020243 (PMC12940291; doi:10.3390/ijerph23020243)
Supplement: Supplementary file 1 [file ijerph-23-00243-s001.zip]

Archive with 1 entries (1 files):
- ijerph-3941419-supplementary.pdf
